# Supplementary material for: Surface Properties of Synaptosomes in the Presence of L-Glutamic and Kainic Acids: In Vitro Alteration of the ATPase and Acetylcholinesterase Activities
Source: Membranes (Basel). 2021 Dec 17;11(12):987. doi: 10.3390/membranes11120987 (PMC8708669; doi:10.3390/membranes11120987)
Supplement: Supplementary file 1 [file membranes-11-00987-s001.zip]

Archive with 1 entries (1 files):
- membranes-1483104-supplementary.pdf
